# Supplementary material for: Ebola virus nucleoprotein interaction with host protein phosphatase-1 regulates its dimerization and capsid formation
Source: J Biol Chem. 2025 Apr 25;301(6):108541. doi: 10.1016/j.jbc.2025.108541 (PMC12152876; doi:10.1016/j.jbc.2025.108541)
Supplement: Supplementary Figures and Tables [file mmc1.zip]

Archive with 2 entries (2 files):
- jbc_108541_Supplemental Figures 051325_revised.pdf
- jbc_108541_Supplementary Tables_051325_corrected.docx
